# Supplementary material for: Community-Based Participatory Obesity Prevention Interventions in Rural Communities: A Scoping Review
Source: Nutrients. 2024 Jul 10;16(14):2201. doi: 10.3390/nu16142201 (PMC11279648; doi:10.3390/nu16142201)
Supplement: Supplementary file 1 [file nutrients-16-02201-s001.zip]

Archive with 1 entries (1 files):
- nutrients-3069382-supplementary.pdf
